# Supplementary material for: Salicylic acid inhibits V-ATPase activity and restricts cell elongation
Source: Plant Physiol. 2025 Sep 26;199(2):kiaf439. doi: 10.1093/plphys/kiaf439 (PMC12532109; doi:10.1093/plphys/kiaf439)
Supplement: kiaf439_Supplementary_Data [file kiaf439_supplementary_data.zip]

Archive with 4 entries (4 files):
- Supplementary Video S1.avi
- Supplementary Video S2.avi
- PLPHYS-2025-0492R1_Supplementary Video Legends.pdf
- renamed_12be7.pdf
